# Supplementary material for: Significant changes in advanced lung cancer survival during the past decade in Hungary: impact of modern immunotherapy and the COVID-19 pandemic
Source: Front Oncol. 2023 Oct 4;13:1207295. doi: 10.3389/fonc.2023.1207295 (PMC10584310; doi:10.3389/fonc.2023.1207295)
Supplement: Supplementary Table 1 — Patient characteristics of the overall Hungarian LC population and proportion of patients who received SACT. LC: lung cancer; SACT: systemic anticancer therapy. [file Table_1.xlsx]

## Sheet: Suppl Table 1
	Number of Patients
	2011-2012		2013-2014		2015-2016		2017-2018		2019		2020		2021		Total
Patients with new LC diagnosis (n)	17248		16987		16953		16707		7894		6996		7081		89866
Male (n, % of LC patients)	10771	0.624478	10243	0.602991	10056	0.593169	9763	0.584366	4423	0.560299	4002	0.572041	3942	0.556701	53200	0.591993
Female (n, % of LC patients)	6477	0.375522	6744	0.397009	6897	0.406831	6944	0.415634	3471	0.439701	2994	0.427959	3139	0.443299	36666	0.408007
Mean age at diagnosis (y, mean ±SD)	64.7219	9.6484	65.2291	9.59672	65.8827	9.23784	66.2211	9.17536	67.0642	9.18373	67.1867	9.20376	67.6695	8.99824	65.9127	9.35378
Male (y, mean ±SD)	65.0471	10.8994	65.3711	10.6273	65.8958	10.2739	66.6779	9.94638	67.1521	9.6142	67.3397	9.68735	68.2494	9.66062	66.2358	10.2245
Female (y, mean ±SD)	64.844	10.1369	65.2855	10.0186	65.888	9.67222	66.411	9.50554	67.1029	9.37494	67.2521	9.41338	67.9266	9.30149	66.0445	9.72043
Age groups
20-49	919	0.0532815	856	0.0503915	707	0.0417035	640	0.0383073	256	0.0324297	233	0.0333047	199	0.0281034	3810	0.0423965
50-59	4514	0.261712	4000	0.235474	3335	0.19672	2866	0.171545	1258	0.159362	1076	0.153802	969	0.136845	18018	0.200499
60-69	6437	0.373203	6596	0.388297	7250	0.427653	7260	0.434548	3350	0.424373	2926	0.418239	2917	0.411947	36736	0.408786
70≤	5378	0.311804	5535	0.325837	5661	0.333923	5941	0.355599	3030	0.383836	2761	0.394654	2996	0.423104	31302	0.348319
Patients with SACT	6507	0.377261	6628	0.390181	6556	0.386716	6642	0.397558	3232	0.409425	2885	0.412379	2966	0.418867	35416	0.394098
	2011-2012		2013-2014		2015-2016		2017-2018		2017-2019		2019		2020		2021
Összesen	64.5346	9.66472	65.0902	9.69008	65.7839	9.29794	66.0616	9.44783			67.0642	9.18373	67.1867	9.20376	67.6695	8.99824
nő	64.7737	10.9249	65.4333	10.7372	65.8057	10.2496	66.5734	10.2391			67.1521	9.6142	67.3397	9.68735	68.2494	9.66062
férfi	64.6229	10.1485	65.228	10.1246	65.7928	9.6974	66.2738	9.78632			67.1029	9.37494	67.2521	9.41338	67.9266	9.30149
Összesen	64.9184	9.63127	65.3627	9.50695	65.982	9.17732	66.3855	8.89466
nő	65.3191	10.8741	65.309	10.5175	65.9877	10.2986	66.7846	9.6474
férfi	65.0714	10.1251	65.3416	9.91516	65.9843	9.64673	66.5518	9.21731
Összesen	5514		5021		5045		4954				4423		4002		3942
nő	3230		3372		3484		3509				3471		2994		3139
férfi	8744		8393		8529		8463				7894		6996		7081
Összesen	5257		5222		5011		4809
nő	3247		3372		3413		3435
férfi	8504		8594		8424		8244
	64.7219	9.6484	65.2291	9.59672	65.8827	9.23784	66.2211	9.17536	#REF!	#REF!	67.0642	9.18373	67.1867	9.20376	67.6695	8.99824
	65.0471	10.8994	65.3711	10.6273	65.8958	10.2739	66.6779	9.94638	#REF!	#REF!	67.1521	9.6142	67.3397	9.68735	68.2494	9.66062
	64.844	10.1369	65.2855	10.0186	65.888	9.67222	66.411	9.50554	#REF!	#REF!	67.1029	9.37494	67.2521	9.41338	67.9266	9.30149
